# Supplementary material for: Prolonged microgravity induces reversible and persistent changes on human cerebral connectivity
Source: Commun Biol. 2023 Jan 13;6:46. doi: 10.1038/s42003-022-04382-w (PMC9839680; doi:10.1038/s42003-022-04382-w)
Supplement: Supplementary file 3 — Supplementary Data 1 [file 42003_2022_4382_MOESM3_ESM.xlsx]

## Sheet: DATA
ID	Group	PCC(contrast1)_preflight	PCC(contrast1)_postflight	bl_IC(contrast2)_preflight	bl_IC(contrast2)_postflight	bl_IC(contrast2)_follow-up	PCC(contrast3)_preflight	PCC(contrast3)_postflight	PCC(contrast3)_followup	thalamus(contrast3)_preflight	thalamus(contrast3)_postflight	thalamus(contrast3)_followup	rAG(contrast3)_preflight	rAG(contrast3)_postflight	rAG(contrast3)_followup	post-scan_interval	fol-scan_interval	PCC_GMV_pre-post_%change	bl_IC_GMV_pre-post_%change	Thalamus_GMV_pre-post_%change	rAG_GMV_pre-post_%change
sub01	COS	1.05033	0.039038													8		-1.24217	1.33138	-2.32144	4.50941
sub02	COS	1.43452	0.756446													9		-2.02148	-5.24219	-12.9882	0.599692
sub03	COS	1.46482	0.573394	0.300567	-0.131577	1.00035	1.45373	0.747418	0.242333	-0.129196	-0.799249	-0.392904	0.493768	1.14078	0.446665	9	194	-9.13795	-4.1449	-7.68358	-3.05775
sub04	COS	1.40735	0.797489	0.638037	-0.0992265	0.0733229	1.64524	0.965155	1.78703	0.645873	0.371216	-0.0609351	0.665808	0.584366	0.965507	6	275	-9.27143	-4.12278	-7.54446	-2.90897
sub05	COS	1.02706	0.966358	0.328411	-0.252342	-0.4327	1.02577	1.00057	0.818088	0.312519	-0.227268	0.480287	0.64665	1.57274	0.857186	5	248	-3.36514	-1.09141	-1.1045	-2.68995
sub06	COS	0.888483	0.397239	0.262037	-0.412744	0.922336	0.931256	0.391809	0.487708	-0.675703	-0.966195	-1.17107	0.735456	0.834003	1.35275	9	265	4.69645	-2.11485	2.90676	0.962834
sub07	COS	1.29066	1.53806	0.943457	-0.172483	0.542052	1.50135	1.77047	0.0463407	0.00552621	-0.543973	-0.433359	0.442639	1.80267	0.346223	9	153	-7.12736	-1.31943	-0.139907	-4.35418
sub08	COS	1.09375	0.686523	0.552896	0.199899	0.461471	1.17072	0.71053	0.577	0.00968223	-0.920545	-0.543975	0.274917	1.74891	0.95558	7	230	-7.03736	-1.30687	-0.0617303	-4.28814
sub09	COS	1.09694	0.472671	-0.198356	0.0409355	1.04659	1.20378	0.508787	0.610423	0.0262682	-0.686989	-0.888069	0.633338	1.50735	0.964714	14	161	-4.12521	-1.00762	5.24868	-1.20668
sub10	COS	1.03976	0.289904													9		2.41044	-0.934205	-4.52841	7.01547
sub11	COS	0.7204	-0.297072	0.42921	-0.749807	-0.0883286	0.764536	-0.32971	0.532525	0.113958	-0.455649	-0.245586	0.441879	2.12897	0.343094	9	239	-6.71317	-5.93547	0.0809676	-3.71866
sub12	COS	1.93305	0.710378	0.805486	-0.0946646	0.22849	2.06192	0.84648	0.859042	-0.238526	-0.254473	-0.89825	0.185578	1.06131	0.452461	9	265	1.84031	-2.71209	-5.91918	7.89039
sub13	COS	0.96702	0.147676	0.261981	-0.0729327	0.883123	0.999642	0.120322	1.00857	-0.0447929	-0.33128	-0.881522	0.75791	1.55564	1.7803	14	238	-1.91022	-5.84267	0.310424	-7.48233
sub14	COS	1.47314	0.528534	0.164828	-0.37336	0.0840089	1.52435	0.529011	0.899834	-0.385148	-0.718892	-0.738385	1.05683	1.32514	1.93683	14	345	-0.835382	-2.96649	-4.2214	2.21822
sub15	COS	1.06014	0.91828													5		-2.15328	-3.43226	-2.2353	4.84351
sub16	CTL	0.659229	1.37421	0.357037	0.352217		0.59951	1.36269		-0.542244	-1.36292		0.786	0.593078
sub17	CTL	1.59626	0.914468	0.277846	0.683879		1.66072	0.833432		-0.331144	-0.10211		0.972498	0.602021
sub18	CTL	0.506235	1.25382	-0.381543	0.0144455		0.419132	1.2276		-0.308119	-0.297284		1.56791	0.854425
sub19	CTL	1.03987	1.65265	-0.367879	-0.0813332		1.01104	1.63397		-0.820184	-0.363862		0.770372	1.44125
sub20	CTL	0.823758	1.25162	0.26424	0.432472		0.915484	1.23294		-0.413127	-0.207286		0.484077	0.992217
sub21	CTL	1.31328	0.429195	0.441459	-0.0250527		1.23089	0.356078		-0.374349	0.341794		1.28658	0.3324
sub22	CTL	1.89172	1.3849	0.548073	-0.0861129		1.87726	1.3285		-0.30573	-0.491438		1.29232	1.49309
sub23	CTL	0.442507	0.341334	0.827287	-0.112284		0.4878	0.548104		-0.700134	-0.493547		1.63654	0.695819
sub24	CTL	0.540789	1.05975	-0.216159	-0.186763		0.704414	1.20168		-0.414454	-0.710233		1.24319	0.492283
sub25	CTL	0.98458	0.827233	0.15365	0.326189		0.846418	0.68075		-0.539376	-0.594786		0.528287	0.740183
sub26	CTL	0.997398	1.35697	0.0844803	0.174205		0.992157	1.33982		-0.288942	0.0714467		0.567193	0.431358
sub27	CTL	0.94174	0.624966	0.167487	0.913887		0.926463	0.835803		0.176359	-0.716879		0.578385	1.37587
sub28	CTL	0.258016	-0.0497534	0.244235	0.0961816		0.285212	-0.0405871		-0.805209	-0.182545		1.01715	1.68909
sub29	CTL	0.440307	-0.293519	0.0338652	-0.0374211		0.334257	-0.352109		-0.239438	-0.614324		1.8548	0.724988

## Sheet: Legend
PCC	posterior cingulate cortex
bl_IC	bilateral insular cortex
rAG	right angular gyrus
contrast1	pre[-1] post[1]
contrast2	normalise: pre[-0.5] post[1] followup[-0.5]
contrast3	sustain: pre[-1] post[0.5] followup[0.5]
COS	cosmonauts
CTL	controls
GMV	gray matter volume
pre-post_%change	percentage change between preflight and postflight
